# Supplementary material for: Smelowskia sunhangii (Brassicaceae), a new species from China, with a re-evaluation of the S. tibetica complex
Source: PhytoKeys. 2021 Jun 4;178:179–91. doi: 10.3897/phytokeys.178.62922 (PMC8195944; doi:10.3897/phytokeys.178.62922)
Supplement: XML Treatment for Smelowskia sunhangii [file phytokeys.178.62922-treatment1.xml]

<!DOCTYPE tp:taxon-treatment
  PUBLIC "-//TaxonX//DTD Taxonomic Treatment Publishing DTD v0 20100105//EN" "tax-treatment-NSO.dtd">
<tp:taxon-treatment xmlns:tp="http://www.plazi.org/taxpub"><tp:treatment-meta><kwd-group><label>Taxon classification</label><kwd><named-content xmlns:xlink="http://www.w3.org/1999/xlink" content-type="kingdom">Plantae</named-content></kwd><kwd><named-content xmlns:xlink="http://www.w3.org/1999/xlink" content-type="order">Brassicales</named-content></kwd><kwd><named-content xmlns:xlink="http://www.w3.org/1999/xlink" content-type="family">Brassicaceae</named-content></kwd></kwd-group><mixed-citation publication-type="journal"><person-group><name><surname>Zhang</surname><given-names>Xin-jian</given-names></name><name><surname>Chen</surname><given-names>Jun-Tong</given-names></name><name><surname>Al-Shehbaz</surname><given-names>Ihsan A.</given-names></name><name><surname>Liu</surname><given-names>Qun</given-names></name><name><surname>Li</surname><given-names>Li-Juan</given-names></name><name><surname>Liu</surname><given-names>Peng-Ju</given-names></name><name><surname>Huang</surname><given-names>Xian-Han</given-names></name><name><surname>Deng</surname><given-names>Tao</given-names></name></person-group><article-title><italic><tp:taxon-name><tp:taxon-name-part taxon-name-part-type="genus" reg="Smelowskia">Smelowskia</tp:taxon-name-part> <tp:taxon-name-part taxon-name-part-type="species" reg="sunhangii">sunhangii</tp:taxon-name-part></tp:taxon-name></italic> (<tp:taxon-name><tp:taxon-name-part taxon-name-part-type="family">Brassicaceae</tp:taxon-name-part></tp:taxon-name>), a new species from China, with a re-evaluation of the <italic><tp:taxon-name><tp:taxon-name-part taxon-name-part-type="genus" reg="Smelowskia">S.</tp:taxon-name-part> <tp:taxon-name-part taxon-name-part-type="species" reg="tibetica">tibetica</tp:taxon-name-part></tp:taxon-name></italic> complex</article-title><source>PhytoKeys</source><day>04</day><month>6</month><year>2021</year><volume>178</volume><fpage>179</fpage><lpage>191</lpage><pub-id pub-id-type="doi">10.3897/phytokeys.178.62922</pub-id></mixed-citation></tp:treatment-meta><tp:nomenclature><tp:taxon-name><object-id xmlns:xlink="http://www.w3.org/1999/xlink" content-type="arpha" xlink:type="simple">5E74A862-62F1-55E7-B7A4-E6B5A9DD5B4E</object-id>
              <tp:taxon-name-part taxon-name-part-type="genus" reg="Smelowskia">Smelowskia</tp:taxon-name-part>
              <tp:taxon-name-part taxon-name-part-type="species" reg="sunhangii">sunhangii</tp:taxon-name-part>
              <object-id xmlns:xlink="http://www.w3.org/1999/xlink" content-type="ipni" xlink:type="simple">urn:lsid:ipni.org:names:77217427-1</object-id>
            </tp:taxon-name><tp:taxon-authority>T. Deng, X.J. Zhang &amp; J.T. Chen</tp:taxon-authority><tp:taxon-status xmlns:xlink="http://www.w3.org/1999/xlink" xlink:type="simple">sp. nov.</tp:taxon-status><xref ref-type="fig" rid="F3">Figs 3</xref><xref ref-type="fig" rid="F4">, 4</xref></tp:nomenclature><tp:treatment-sec sec-type="material" id="SECID0EP2AG"><title>Type.</title><p>China. Qinghai. Yushu Tibetan Autonomous Prefecture, Yushu City, Longbao Town, <named-content xmlns:xlink="http://www.w3.org/1999/xlink" content-type="dwc:verbatimCoordinates" xlink:type="simple"><named-content content-type="geo-json" specific-use="{&#34;type&#34;:&#34;Point&#34;,&#34;coordinates&#34;:[96.410775,33.503761]}" id="NCID0EY2AG" xlink:type="simple">33°30'13.54"N, 96°24'38.79"E</named-content></named-content>, 4,602 m, 26 July 2019, <italic>J.T. Chen</italic>, <italic>X. Zhang &amp; T.H. Kuang HuangXH025-13</italic> (holotype: KUN1498313!; isotype: KUN1498314!).</p></tp:treatment-sec><tp:treatment-sec sec-type="diagnosis" id="SECID0EB3AG"><title>Diagnosis.</title><p><italic><tp:taxon-name><tp:taxon-name-part taxon-name-part-type="genus" reg="Smelowskia">Smelowskia</tp:taxon-name-part> <tp:taxon-name-part taxon-name-part-type="species" reg="sunhangii">sunhangii</tp:taxon-name-part></tp:taxon-name></italic> is easily distinguished from its closest relative <italic><tp:taxon-name><tp:taxon-name-part taxon-name-part-type="genus" reg="Smelowskia">S.</tp:taxon-name-part> <tp:taxon-name-part taxon-name-part-type="species" reg="tibetica">tibetica</tp:taxon-name-part></tp:taxon-name></italic> by having densely hirsute (vs. glabrous or sparsely pubescent), elliptic to ovate-lanceolate (vs. oblong, suborbicular, or lanceolate) fruits undulate (vs. straight) along margin.</p><fig id="F3" position="float" orientation="portrait"><object-id xmlns:xlink="http://www.w3.org/1999/xlink" content-type="doi" xlink:type="simple">10.3897/phytokeys.178.62922.figure3</object-id><object-id xmlns:xlink="http://www.w3.org/1999/xlink" content-type="arpha" xlink:type="simple">85D38335-FC7F-5A2E-8BC4-A58B9DEEA0E6</object-id><label>Figure 3.</label><caption><p><italic><tp:taxon-name><tp:taxon-name-part taxon-name-part-type="genus" reg="Smelowskia">Smelowskia</tp:taxon-name-part> <tp:taxon-name-part taxon-name-part-type="species" reg="sunhangii">sunhangii</tp:taxon-name-part></tp:taxon-name></italic> T. Deng, X.J. Zhang &amp; J.T. Chen <bold>A</bold> flower <bold>B</bold> fruit <bold>C</bold> leaves and flowers <bold>D</bold> inflorescence <bold>E</bold> infructescence <bold>F, G</bold> plants and habitat.</p></caption><graphic xmlns:xlink="http://www.w3.org/1999/xlink" xlink:href="phytokeys-178-179-g003.jpg" position="float" orientation="portrait" xlink:type="simple" id="oo_551802.jpg"><uri content-type="original_file" xlink:type="simple">https://binary.pensoft.net/fig/551802</uri></graphic></fig></tp:treatment-sec><tp:treatment-sec sec-type="description" id="SECID0EB5AG"><title>Description.</title><p>Herbs 5–15 cm tall, covered with simple trichomes, canescent. Stems procumbent or ascending, densely white hirsute. Basal leaves densely hirsute; petiole 0.5–1.5 cm long, often ciliate basally; leaf blade ovate or narrowly oblong in outline, 1-pinnatifid, 1–4 × 1–2.5 cm; cauline leaves similar to basal, reduced in size upwards. Racemes bracteate throughout, distal bracts subsessile. Sepals oblong, 1–2 × 0.5–0.8 mm, hirsute. Petals obovate, 2–3.2 × 0.9–1.4 mm, claw ca. 1.5 mm long. Fruit elliptic to ovate-lanceolate, densely white hirsute, 5–10 × 3–5 mm, undulate along margin, appressed to rachis. Seeds light to dark brown, oblong, 0.9–1.2 × 0.4–0.6 mm. Fl. Jul–Sep, fr. Aug–Oct.</p></tp:treatment-sec><tp:treatment-sec sec-type="etymology" id="SECID0EG5AG"><title>Etymology.</title><p><italic><tp:taxon-name><tp:taxon-name-part taxon-name-part-type="genus" reg="Smelowskia">Smelowskia</tp:taxon-name-part> <tp:taxon-name-part taxon-name-part-type="species" reg="sunhangii">sunhangii</tp:taxon-name-part></tp:taxon-name></italic> is named after Prof. Sun Hang (1963–), director of the Kunming Institute of Botany (China) who conducted extensive research on plant taxonomy, biogeography, and evolutionary biology and made outstanding contributions towards understanding the plant diversity of China. Vernacular name: The Chinese name is given as “毛果藏荠” (máo guǒ zàng jì), referring to the densely hirsute fruit of the new species.</p><fig id="F4" position="float" orientation="portrait"><object-id xmlns:xlink="http://www.w3.org/1999/xlink" content-type="doi" xlink:type="simple">10.3897/phytokeys.178.62922.figure4</object-id><object-id xmlns:xlink="http://www.w3.org/1999/xlink" content-type="arpha" xlink:type="simple">83844065-6CBB-5F99-95AF-7D763B09EB62</object-id><label>Figure 4.</label><caption><p>Photograph of the holotype of <italic><tp:taxon-name><tp:taxon-name-part taxon-name-part-type="genus" reg="Smelowskia">Smelowskia</tp:taxon-name-part> <tp:taxon-name-part taxon-name-part-type="species" reg="sunhangii">sunhangii</tp:taxon-name-part></tp:taxon-name></italic> T. Deng, X.J. Zhang &amp; J.T. Chen (KUN1498313).</p></caption><graphic xmlns:xlink="http://www.w3.org/1999/xlink" xlink:href="phytokeys-178-179-g004.jpg" position="float" orientation="portrait" xlink:type="simple" id="oo_551803.jpg"><uri content-type="original_file" xlink:type="simple">https://binary.pensoft.net/fig/551803</uri></graphic></fig></tp:treatment-sec><tp:treatment-sec sec-type="distribution" id="SECID0EP6AG"><title>Distribution.</title><p>China (Qinghai, Tibet [Xizang], Fig. <xref ref-type="fig" rid="F1">1</xref>).</p></tp:treatment-sec><tp:treatment-sec sec-type="Paratypes" id="SECID0EZ6AG"><title>Paratypes.</title><p>China. <bold>Tibet</bold>: Lhasa, Damxung County, Gangla Mountain, <named-content xmlns:xlink="http://www.w3.org/1999/xlink" content-type="dwc:verbatimCoordinates" xlink:type="simple"><named-content content-type="geo-json" specific-use="{&#34;type&#34;:&#34;Point&#34;,&#34;coordinates&#34;:[91.104689,30.685214]}" id="NCID0EEABG" xlink:type="simple">30°41'6.77"N, 91°6'16.88"E</named-content></named-content>, 4,802 m, 27 July 2018, <italic>D.G. Zhang DengT051-14</italic> (<named-content xmlns:xlink="http://www.w3.org/1999/xlink" content-type="dwc:institutional_code" xlink:type="simple">KUN</named-content>). <bold>Qinghai</bold>: Yushu Tibetan Autonomous Prefecture, Yushu City, <named-content xmlns:xlink="http://www.w3.org/1999/xlink" content-type="dwc:verbatimCoordinates" xlink:type="simple"><named-content content-type="geo-json" specific-use="{&#34;type&#34;:&#34;Point&#34;,&#34;coordinates&#34;:[95.837581,32.289061]}" id="NCID0EVABG" xlink:type="simple">32°17'20.62"N, 95°50'15.29"E</named-content></named-content>, 4,848 m, 23 July 2019, <italic>P.J. Liu &amp; H.H. Shi deng7262</italic> (<named-content xmlns:xlink="http://www.w3.org/1999/xlink" content-type="dwc:institutional_code" xlink:type="simple">KUN</named-content>); Yushu Tibetan Autonomous Prefecture, Chindu City, 31 July 2019, <italic>T. Deng</italic>, <italic>X.H. Huang</italic>, <italic>Z.Y. Lv &amp; L.J. Li DengT128-9</italic> (<named-content xmlns:xlink="http://www.w3.org/1999/xlink" content-type="dwc:institutional_code" xlink:type="simple">KUN</named-content>); Yushu Tibetan Autonomous Prefecture, <italic>T. Deng</italic>, <italic>X.H. Huang</italic>, <italic>Z.Y. Lv &amp; L.J. Li DengT105-23</italic> (<named-content xmlns:xlink="http://www.w3.org/1999/xlink" content-type="dwc:institutional_code" xlink:type="simple">KUN</named-content>); Yushu Tibetan Autonomous Prefecture, Qumarlêb County, 2 September 2013, <italic>J.W. Zhang</italic>, <italic>B. Yang &amp; H.L. Chen Zh641</italic> (<named-content xmlns:xlink="http://www.w3.org/1999/xlink" content-type="dwc:institutional_code" xlink:type="simple">KUN</named-content>).</p></tp:treatment-sec><tp:treatment-sec><!--Section generated to contain objects referenced in tp:taxon-treatment.--><fig id="F1" position="float" orientation="portrait"><object-id xmlns:xlink="http://www.w3.org/1999/xlink" content-type="doi" xlink:type="simple">10.3897/phytokeys.178.62922.figure1</object-id><object-id xmlns:xlink="http://www.w3.org/1999/xlink" content-type="arpha" xlink:type="simple">2ECACF7A-5BA7-5EAD-A7E9-5A7D0E091FCB</object-id><label>Figure 1.</label><caption><p>Distributions of sampling sites (red triangles) of <italic><tp:taxon-name><tp:taxon-name-part taxon-name-part-type="genus" reg="Smelowskia">Smelowskia</tp:taxon-name-part> <tp:taxon-name-part taxon-name-part-type="species" reg="sunhangii">sunhangii</tp:taxon-name-part></tp:taxon-name></italic>, known localities (blue dots) and sampling sites (red dots) of <italic><tp:taxon-name><tp:taxon-name-part taxon-name-part-type="genus" reg="Smelowskia">Smelowskia</tp:taxon-name-part> <tp:taxon-name-part taxon-name-part-type="species" reg="tibetica">tibetica</tp:taxon-name-part></tp:taxon-name></italic> in China.</p></caption><graphic xmlns:xlink="http://www.w3.org/1999/xlink" xlink:href="phytokeys-178-179-g001.jpg" position="float" orientation="portrait" xlink:type="simple" id="oo_551800.jpg"><uri content-type="original_file" xlink:type="simple">https://binary.pensoft.net/fig/551800</uri></graphic></fig></tp:treatment-sec></tp:taxon-treatment>
