# Supplementary material for: Smelowskia sunhangii (Brassicaceae), a new species from China, with a re-evaluation of the S. tibetica complex
Source: PhytoKeys. 2021 Jun 4;178:179–91. doi: 10.3897/phytokeys.178.62922 (PMC8195944; doi:10.3897/phytokeys.178.62922)
Supplement: XML Treatment for Smelowskia tibetica [file phytokeys.178.62922-treatment2.xml]

<!DOCTYPE tp:taxon-treatment
  PUBLIC "-//TaxonX//DTD Taxonomic Treatment Publishing DTD v0 20100105//EN" "tax-treatment-NSO.dtd">
<tp:taxon-treatment xmlns:tp="http://www.plazi.org/taxpub"><tp:treatment-meta><kwd-group><label>Taxon classification</label><kwd><named-content xmlns:xlink="http://www.w3.org/1999/xlink" content-type="kingdom">Plantae</named-content></kwd><kwd><named-content xmlns:xlink="http://www.w3.org/1999/xlink" content-type="order">Brassicales</named-content></kwd><kwd><named-content xmlns:xlink="http://www.w3.org/1999/xlink" content-type="family">Brassicaceae</named-content></kwd></kwd-group><mixed-citation publication-type="journal"><person-group><name><surname>Zhang</surname><given-names>Xin-jian</given-names></name><name><surname>Chen</surname><given-names>Jun-Tong</given-names></name><name><surname>Al-Shehbaz</surname><given-names>Ihsan A.</given-names></name><name><surname>Liu</surname><given-names>Qun</given-names></name><name><surname>Li</surname><given-names>Li-Juan</given-names></name><name><surname>Liu</surname><given-names>Peng-Ju</given-names></name><name><surname>Huang</surname><given-names>Xian-Han</given-names></name><name><surname>Deng</surname><given-names>Tao</given-names></name></person-group><article-title><italic><tp:taxon-name><tp:taxon-name-part taxon-name-part-type="genus" reg="Smelowskia">Smelowskia</tp:taxon-name-part> <tp:taxon-name-part taxon-name-part-type="species" reg="sunhangii">sunhangii</tp:taxon-name-part></tp:taxon-name></italic> (<tp:taxon-name><tp:taxon-name-part taxon-name-part-type="family">Brassicaceae</tp:taxon-name-part></tp:taxon-name>), a new species from China, with a re-evaluation of the <italic><tp:taxon-name><tp:taxon-name-part taxon-name-part-type="genus" reg="Smelowskia">S.</tp:taxon-name-part> <tp:taxon-name-part taxon-name-part-type="species" reg="tibetica">tibetica</tp:taxon-name-part></tp:taxon-name></italic> complex</article-title><source>PhytoKeys</source><day>04</day><month>6</month><year>2021</year><volume>178</volume><fpage>179</fpage><lpage>191</lpage><pub-id pub-id-type="doi">10.3897/phytokeys.178.62922</pub-id></mixed-citation></tp:treatment-meta><tp:nomenclature><tp:taxon-name><object-id xmlns:xlink="http://www.w3.org/1999/xlink" content-type="arpha" xlink:type="simple">68E4D6FA-2E1C-5148-9CB6-C44E0E13BC06</object-id>
              <tp:taxon-name-part taxon-name-part-type="genus" reg="Smelowskia">Smelowskia</tp:taxon-name-part>
              <tp:taxon-name-part taxon-name-part-type="species" reg="tibetica">tibetica</tp:taxon-name-part>
            </tp:taxon-name><tp:taxon-authority>(Thomson) Lipsky</tp:taxon-authority><tp:nomenclature-citation-list><tp:nomenclature-citation><tp:taxon-name><tp:taxon-name-part taxon-name-part-type="genus" reg="Hutchinsia"/> <tp:taxon-name-part taxon-name-part-type="species" reg="tibetica"/></tp:taxon-name><comment>Basionym: <tp:taxon-name><tp:taxon-name-part taxon-name-part-type="genus" reg="Hutchinsia">Hutchinsia</tp:taxon-name-part> <tp:taxon-name-part taxon-name-part-type="species" reg="tibetica">tibetica</tp:taxon-name-part></tp:taxon-name> Thomson, Hooker’s Icon. Pl. 9: t. 900. 1852. TYPE: WESTERN TIBET. Lanak Pass, 18–19,000 ft [ca. 5,480–5,790 m], <italic>Thomas Thomson s.n.</italic> (holotype: K!). </comment></tp:nomenclature-citation><tp:nomenclature-citation><tp:taxon-name><tp:taxon-name-part taxon-name-part-type="genus" reg="Hedinia"/> <tp:taxon-name-part taxon-name-part-type="species" reg="tibetica"/></tp:taxon-name><comment>Synonyms: <tp:taxon-name><tp:taxon-name-part taxon-name-part-type="genus" reg="Hedinia">Hedinia</tp:taxon-name-part> <tp:taxon-name-part taxon-name-part-type="species" reg="tibetica">tibetica</tp:taxon-name-part></tp:taxon-name> (Thomson) Ostenf. in Hedin, S. Tibet 6: fig. 2. 1922. </comment></tp:nomenclature-citation><tp:nomenclature-citation><tp:taxon-name>
                  <tp:taxon-name-part taxon-name-part-type="genus" reg="Hedinia">Hedinia</tp:taxon-name-part> <tp:taxon-name-part taxon-name-part-type="species" reg="lata">lata</tp:taxon-name-part></tp:taxon-name><comment>Xue L.He &amp; C.H.An, Acta Phytotax. Sin. 34(2): 205. 1996. TYPE: TIBET. Ando, alt. 4,750 m, on stony mountain slopes, 14 August 1963, <italic>J.X. Yang 2220</italic> (holotype: WUK, n.v.).</comment></tp:nomenclature-citation><tp:nomenclature-citation><tp:taxon-name>
                  <tp:taxon-name-part taxon-name-part-type="genus" reg="Hedinia">Hedinia</tp:taxon-name-part> <tp:taxon-name-part taxon-name-part-type="species" reg="rotundata">rotundata</tp:taxon-name-part></tp:taxon-name><comment>C.H.An, <italic>Acta Bot. Boreali-Occid. Sinica</italic> 10: 325. 1990. TYPE: XINJIANG. The west of Altum Mountains, Qimantag, 2,700 m, 25 July 1984, <italic>Zhang Li-Yun 84-A-411</italic> (holotype: XJA!)</comment></tp:nomenclature-citation><tp:nomenclature-citation><tp:taxon-name>
                  <tp:taxon-name-part taxon-name-part-type="genus" reg="Hedinia">Hedinia</tp:taxon-name-part> <tp:taxon-name-part taxon-name-part-type="species" reg="taxkargannica">taxkargannica</tp:taxon-name-part></tp:taxon-name><comment>G.L.Zhou &amp; C.H.An, Acta Bot. Boreal.-Occid. Sin. 10: 323. 1990. TYPE: XINJIANG. Tajik Autonomous County of Taxkargan Vaka, in alpina desert steppe zone, July 1986, <italic>An Zheng-xi N. 268</italic> (holotype: XJA!)</comment></tp:nomenclature-citation></tp:nomenclature-citation-list></tp:nomenclature><tp:treatment-sec sec-type="description" id="SECID0EPFBG"><title>Description.</title><p>Detailed descriptions of the species are found in the Flora of China (<xref ref-type="bibr" rid="B22">Zhou et al. 2001</xref>), Nepal (<xref ref-type="bibr" rid="B4">Al-Shehbaz and Watson 2011</xref>), and the entire Himalayan Region (<xref ref-type="bibr" rid="B2">Al-Shehbaz 2015</xref>). Therefore, there is no need to repeat it here.</p></tp:treatment-sec><tp:treatment-sec sec-type="distribution" id="SECID0EBGBG"><title>Distribution.</title><p>China (Gansu, Qinghai, Sichuan, Tibet, Xinjiang, Fig. <xref ref-type="fig" rid="F1">1</xref>), Bhutan, India, Kyrgyzstan, Nepal, Tajikistan.</p></tp:treatment-sec><tp:treatment-sec sec-type="material" id="SECID0ELGBG"><title>Chinese specimens examined.</title><p>China. <bold>Tibet</bold>: Baingoin County, 15 August 1988, <italic>S.G. Wu</italic>, <italic>H. Ohba</italic>, <italic>Y.H. Wu &amp; Y. Fei No. 4095</italic> (<named-content xmlns:xlink="http://www.w3.org/1999/xlink" content-type="dwc:institutional_code" xlink:type="simple">KUN</named-content>); Lhasa, Damxung County, Namtso, 25 July 2018, <italic>D.G. Zhang</italic>, <italic>Y. Wu &amp; H. Ye ZDG18-9</italic> (<named-content xmlns:xlink="http://www.w3.org/1999/xlink" content-type="dwc:institutional_code" xlink:type="simple">KUN</named-content>); Nagqu, Sog County, 28 July 2018, <italic>D.G. Zhang</italic>, <italic>Y. Wu &amp; H. Ye ZDG23-7</italic> (<named-content xmlns:xlink="http://www.w3.org/1999/xlink" content-type="dwc:institutional_code" xlink:type="simple">KUN</named-content>); Nagqu, Sog County, 28 July 2018, <italic>D.G. Zhang</italic>, <italic>Y. Wu &amp; H. Ye ZDG24-24</italic> (<named-content xmlns:xlink="http://www.w3.org/1999/xlink" content-type="dwc:institutional_code" xlink:type="simple">KUN</named-content>); Nagqu, Shenza County, 3 August 1987, <italic>B.S. Li &amp; D. Zheng 10888</italic> (PE); Nagqu, Biru County, 3 September 1976, <italic>D.D. Tao 11181a</italic> (<named-content xmlns:xlink="http://www.w3.org/1999/xlink" content-type="dwc:institutional_code" xlink:type="simple">KUN</named-content>); Nagqu, Anduo County, 10 September 2008, <italic>J.H. Chen</italic>, <italic>H.F. Zhuang &amp; D.T. Liu Yangyp-Q-0258</italic> (<named-content xmlns:xlink="http://www.w3.org/1999/xlink" content-type="dwc:institutional_code" xlink:type="simple">KUN</named-content>); Nagqu, Baqing County, 26 June 2016, <italic>J.P. Yue</italic>, <italic>Z. Zhou &amp; H.L. Chen YZC226</italic> (<named-content xmlns:xlink="http://www.w3.org/1999/xlink" content-type="dwc:institutional_code" xlink:type="simple">KUN</named-content>); Nagqu, Anduo County, 21 August 2009, <italic>J.H. Chen</italic>, <italic>H.F. Zhuang &amp; P. Tashi YangYP-Q-2166</italic> (<named-content xmlns:xlink="http://www.w3.org/1999/xlink" content-type="dwc:institutional_code" xlink:type="simple">KUN</named-content>); Ngari, Rutog County, 29 July 1987, <italic>B.S. Li</italic>, <italic>D. Zheng 10848</italic> (PE); Changdu, Jomda County, 1 August 2004, <italic>D.E. Boufford</italic>, <italic>J.H. Chen</italic>, <italic>S.L. Kelley</italic>, <italic>J.Li</italic>, <italic>R. H. Ree</italic>, <italic>H. Sun</italic>, <italic>J.P. Yue &amp; Y.H. Zhang 31531</italic> (<named-content xmlns:xlink="http://www.w3.org/1999/xlink" content-type="dwc:institutional_code" xlink:type="simple">KUN</named-content>); Changdu, Riwoqê County, 11 August 2004, <italic>D.E. Boufford</italic>, <italic>J.H. Chen</italic>, <italic>S.L. Kelley</italic>, <italic>J. Li</italic>, <italic>R.H. Ree</italic>, <italic>H. Sun</italic>, <italic>J.P. Yue &amp; Y.H. Zhang 32037</italic> (<named-content xmlns:xlink="http://www.w3.org/1999/xlink" content-type="dwc:institutional_code" xlink:type="simple">KUN</named-content>). <bold>Qinghai</bold>: Yushu Tibetan Autonomous Prefecture, Nangqên County, 24 July 1965, <italic>Y.C. Yang 1261</italic> (<named-content xmlns:xlink="http://www.w3.org/1999/xlink" content-type="dwc:institutional_code" xlink:type="simple">KUN</named-content>); Yushu Tibetan Autonomous Prefecture, Nangqên County, 24 July 2019, <italic>X. Zhang</italic>, <italic>J.T. Chen &amp; T.H. Kuang HuangXH018-9</italic> (<named-content xmlns:xlink="http://www.w3.org/1999/xlink" content-type="dwc:institutional_code" xlink:type="simple">KUN</named-content>); Yushu Tibetan Autonomous Prefecture, Nangqên County, 23 July 2019, <italic>X. Zhang</italic>, <italic>J.T. Chen &amp; T.H. Kuang HuangXH015-20</italic> (<named-content xmlns:xlink="http://www.w3.org/1999/xlink" content-type="dwc:institutional_code" xlink:type="simple">KUN</named-content>); Yushu Tibetan Autonomous Prefecture, Yushu City, 23 July 2019, <italic>P.J. Liu &amp; H.H. Shi deng7261</italic> (<named-content xmlns:xlink="http://www.w3.org/1999/xlink" content-type="dwc:institutional_code" xlink:type="simple">KUN</named-content>); Yushu Tibetan Autonomous Prefecture, Zadoi County, 25 July 2019, <italic>P.J. Liu &amp; H.H. Shi deng7359</italic> (<named-content xmlns:xlink="http://www.w3.org/1999/xlink" content-type="dwc:institutional_code" xlink:type="simple">KUN</named-content>); Haibei Tibetan Autonomous Prefecture, Menyuan Hui Autonomous County, 26 July 2008, <italic>Y.H. Wu LJQ-QLS-2008-0115</italic> (<named-content xmlns:xlink="http://www.w3.org/1999/xlink" content-type="dwc:institutional_code" xlink:type="simple">KUN</named-content>); Haibei Tibetan Autonomous Prefecture, Menyuan Hui Autonomous County, 18 June 2018, <italic>X.X. Zhu &amp; Y.M. An ZXX18140</italic> (<named-content xmlns:xlink="http://www.w3.org/1999/xlink" content-type="dwc:institutional_code" xlink:type="simple">KUN</named-content>); Golog Tibetan Autonomous Prefecture, Madoi County, 31 July 2011, <italic>S.L. Chen</italic>, <italic>Q.B. Gao &amp; F.Q. Zhang ChenSL1379</italic> (<named-content xmlns:xlink="http://www.w3.org/1999/xlink" content-type="dwc:institutional_code" xlink:type="simple">KUN</named-content>); Golog Tibetan Autonomous Prefecture, Baima County, 29 August 2013, <italic>J.W. Zhang</italic>, <italic>B. Yang &amp; H.L. Cheng Zh537</italic> (<named-content xmlns:xlink="http://www.w3.org/1999/xlink" content-type="dwc:institutional_code" xlink:type="simple">KUN</named-content>); Golog Tibetan Autonomous Prefecture, Darlag County, 10 August 1993, <italic>H.B.G. 1033</italic> (PE); Haixi Mongol and Tibetan Autonomous Prefecture, Golmud City, 11 September 2008, <italic>H.Y. Feng LiuJQ-08KLS-139</italic> (<named-content xmlns:xlink="http://www.w3.org/1999/xlink" content-type="dwc:institutional_code" xlink:type="simple">KUN</named-content>); Haixi Mongol and Tibetan Autonomous Prefecture, Golmud City, 19 August 2010, <italic>X.M. Tian</italic>, <italic>Z.Q. Wang &amp; J.B. Zou LiuJQ-Txm10-097</italic> (<named-content xmlns:xlink="http://www.w3.org/1999/xlink" content-type="dwc:institutional_code" xlink:type="simple">KUN</named-content>); Haixi Mongol and Tibetan Autonomous Prefecture, Golmud City, Fenghuo mountain, 18 August 2010, <italic>X.M. Tian</italic>, <italic>Z.Q. Wang &amp; J.B. Zou Liujq-Txm10-074</italic> (<named-content xmlns:xlink="http://www.w3.org/1999/xlink" content-type="dwc:institutional_code" xlink:type="simple">KUN</named-content>); Haixi Mongol and Tibetan Autonomous Prefecture, Golmud City, Ulan Moron, 22 August 1990, <italic>Yang Jingsheng 402</italic> (<named-content xmlns:xlink="http://www.w3.org/1999/xlink" content-type="dwc:institutional_code" xlink:type="simple">KUN</named-content>). <bold>Xinjiang</bold>: Bayin’gholin Mongol Autonomous Prefecture, Ruoqiang County, 10 August 1988, <italic>S.G. Wu</italic>, <italic>H. Ohba</italic>, <italic>Y.H. Wu &amp; Y. Fei 2678</italic> (<named-content xmlns:xlink="http://www.w3.org/1999/xlink" content-type="dwc:institutional_code" xlink:type="simple">KUN</named-content>); Bayin’gholin Mongol Autonomous Prefecture, Hejing County, 16 August 1958, <italic>J.N. Zhu &amp; A.R. Li 6543</italic> (<named-content xmlns:xlink="http://www.w3.org/1999/xlink" content-type="dwc:institutional_code" xlink:type="simple">KUN</named-content>); Kashgar Prefecture, Taxkorgan Tajik Autonomous County, 11 August 2008, <italic>J. Qiu &amp; J.J. Feng LiuJQ0171</italic> (<named-content xmlns:xlink="http://www.w3.org/1999/xlink" content-type="dwc:institutional_code" xlink:type="simple">KUN</named-content>).</p></tp:treatment-sec><tp:treatment-sec><!--Section generated to contain objects referenced in tp:taxon-treatment.--><fig id="F1" position="float" orientation="portrait"><object-id xmlns:xlink="http://www.w3.org/1999/xlink" content-type="doi" xlink:type="simple">10.3897/phytokeys.178.62922.figure1</object-id><object-id xmlns:xlink="http://www.w3.org/1999/xlink" content-type="arpha" xlink:type="simple">2ECACF7A-5BA7-5EAD-A7E9-5A7D0E091FCB</object-id><label>Figure 1.</label><caption><p>Distributions of sampling sites (red triangles) of <italic><tp:taxon-name><tp:taxon-name-part taxon-name-part-type="genus" reg="Smelowskia">Smelowskia</tp:taxon-name-part> <tp:taxon-name-part taxon-name-part-type="species" reg="sunhangii">sunhangii</tp:taxon-name-part></tp:taxon-name></italic>, known localities (blue dots) and sampling sites (red dots) of <italic><tp:taxon-name><tp:taxon-name-part taxon-name-part-type="genus" reg="Smelowskia">Smelowskia</tp:taxon-name-part> <tp:taxon-name-part taxon-name-part-type="species" reg="tibetica">tibetica</tp:taxon-name-part></tp:taxon-name></italic> in China.</p></caption><graphic xmlns:xlink="http://www.w3.org/1999/xlink" xlink:href="phytokeys-178-179-g001.jpg" position="float" orientation="portrait" xlink:type="simple" id="oo_551800.jpg"><uri content-type="original_file" xlink:type="simple">https://binary.pensoft.net/fig/551800</uri></graphic></fig></tp:treatment-sec><ref-list><ref id="B22"><mixed-citation xmlns:xlink="http://www.w3.org/1999/xlink" xlink:type="simple"><person-group><name name-style="western"><surname>Zhou</surname><given-names>TY</given-names></name><name name-style="western"><surname>Lu</surname><given-names>LL</given-names></name><name name-style="western"><surname>Yang</surname><given-names>G</given-names></name><name name-style="western"><surname>Al-Shehbaz</surname><given-names>IA</given-names></name></person-group> (<year>2001</year>) <source><tp:taxon-name><tp:taxon-name-part taxon-name-part-type="family">Brassicaceae</tp:taxon-name-part></tp:taxon-name>.</source><publisher-name>In: Wu CY</publisher-name>, <publisher-loc>Raven PH (Eds) Flora of China (Vol. 8). Science Press (Beijing) and the Missouri Botanical Garden Press (St. Louis)</publisher-loc>, <size units="page">193 pp</size>.</mixed-citation></ref><ref id="B4"><mixed-citation xmlns:xlink="http://www.w3.org/1999/xlink" xlink:type="simple"><person-group><name name-style="western"><surname>Al-Shehbaz</surname><given-names>IA</given-names></name><name name-style="western"><surname>Watson</surname><given-names>MF</given-names></name></person-group> (<year>2011</year>) <article-title><tp:taxon-name><tp:taxon-name-part taxon-name-part-type="family">Cruciferae</tp:taxon-name-part></tp:taxon-name> (<tp:taxon-name><tp:taxon-name-part taxon-name-part-type="family">Brassicaceae</tp:taxon-name-part></tp:taxon-name>).</article-title> In: <person-group><name name-style="western"><surname>Watson</surname><given-names>MF</given-names></name><name name-style="western"><surname>Akiyama</surname><given-names>S</given-names></name><name name-style="western"><surname>Ikeda</surname><given-names>H</given-names></name><name name-style="western"><surname>Pendry</surname><given-names>CA</given-names></name><name name-style="western"><surname>Rajbanadri</surname><given-names>KR</given-names></name><name name-style="western"><surname>Shrestha</surname><given-names>KK</given-names></name></person-group> (<role>Eds</role>) <issue-title>Flora of Nepal (Vol.</issue-title><source>3). Royal Botanic Garden Edinburgh, Edinburgh</source>, <fpage>108</fpage>–<lpage>181</lpage>.</mixed-citation></ref><ref id="B2"><mixed-citation xmlns:xlink="http://www.w3.org/1999/xlink" xlink:type="simple"><person-group><name name-style="western"><surname>Al-Shehbaz</surname><given-names>IA</given-names></name></person-group> (<year>2015</year>) <tp:taxon-name><tp:taxon-name-part taxon-name-part-type="family">Brassicaceae</tp:taxon-name-part></tp:taxon-name>. In: Hong DY (Ed.) Flora of Pan-Himalaya (Vol. 30). Science Press and Cambridge University Press, 594 pp.</mixed-citation></ref></ref-list></tp:taxon-treatment>
